# Supplementary material for: Divergent recovery trajectories of intertidal and subtidal coral communities highlight habitat-specific recovery dynamics following bleaching in an extreme macrotidal reef environment
Source: PeerJ. 2023 Sep 15;11:e15987. doi: 10.7717/peerj.15987 (PMC10506583; doi:10.7717/peerj.15987)
Supplement: Supplemental Information 4 [file peerj-11-15987-s004.r]

setwd("C:/Users/elias/Documents/UvA/internship 2/Kimberley/Temp data")
library(readxl)

d <- read_xlsx("ttest_stats.xlsx")
d$ITavg
d$STavg


t.test(d$ITavg, d$STavg)
